# Supplementary material for: Thiamin addition to soil increases potato tuber thiamin content under greenhouse conditions
Source: PeerJ. 2026 Jan 29;14:e20684. doi: 10.7717/peerj.20684 (PMC12861137; doi:10.7717/peerj.20684)
Supplement: Supplemental Information 8 [file peerj-14-20684-s008.xls]

## Sheet: Sheet1
ITEM TO CHECK	IMPORTANCE	CHECKLIST	Line Number
EXPERIMENTAL DESIGN
Definition of experimental and control groups	E		182-183
Number within each group	E		184, 202-204
Assay carried out by core lab or investigator's lab?	D
Acknowledgement of authors' contributions	D
SAMPLE
Description	E		182-183
Volume/mass of sample processed	D		185
Microdissection or macrodissection	E		N/A
Processing procedure	E		182-184
If frozen - how and how quickly?	E		183-184
If fixed - with what, how quickly?	E		N/A
Sample storage conditions and duration (especially for FFPE samples)	E		184
NUCLEIC ACID EXTRACTION
Procedure and/or instrumentation	E		184-197
Name of kit and details of any modifications	E		N/A
Source of additional reagents used	D		N/A
Details of DNase or RNAse treatment	E		197-199
Contamination assessment (DNA or RNA)	E		199-200
Nucleic acid quantification	E		200-201
Instrument and method	E		201-202
Purity (A260/A280)	D
Yield	D
RNA integrity method/instrument	E		201-202
RIN/RQI or Cq of 3' and 5' transcripts	E		N/A
Electrophoresis traces	D
Inhibition testing (Cq dilutions, spike or other)	E		N/A
REVERSE TRANSCRIPTION
Complete reaction conditions	E		205-209
Amount of RNA and reaction volume	E		204206
Priming oligonucleotide (if using GSP) and concentration	E		N/A
Reverse transcriptase and concentration	E		208
Temperature and time	E		210
Manufacturer of reagents and catalogue numbers	D
Cqs with and without RT	D*		Supplemental Raw Data
Storage conditions of cDNA	D		211
qPCR TARGET INFORMATION
If multiplex, efficiency and LOD of each assay.	E		N/A
Sequence accession number	E		213
Location of amplicon	D		217-233
Amplicon length	E		221-233
In silico specificity screen (BLAST, etc)	E		214-215
Pseudogenes, retropseudogenes or other homologs?	D
Sequence alignment	D
Secondary structure analysis of amplicon	D
Location of each primer by exon or intron (if applicable)	E		217-233
What splice variants are targeted?	E		215-227
qPCR OLIGONUCLEOTIDES
Primer sequences	E		218-232, Table S2
RTPrimerDB Identification Number	D
Probe sequences	D**
Location and identity of any modifications	E		N/A
Manufacturer of oligonucleotides	D
Purification method	D
qPCR PROTOCOL
Complete reaction conditions	E		236-249
Reaction volume and amount of cDNA/DNA	E		240-242
Primer, (probe), Mg++ and dNTP concentrations	E		240-242
Polymerase identity and concentration	E		240-242
Buffer/kit identity and manufacturer	E		240-242
Exact chemical constitution of the buffer	D
Additives (SYBR Green I, DMSO, etc.)	E		240-242
Manufacturer of plates/tubes and catalog number	D
Complete thermocycling parameters	E		242-245
Reaction setup (manual/robotic)	D
Manufacturer of qPCR instrument	E		236-237
qPCR VALIDATION
Evidence of optimisation (from gradients)	D
Specificity (gel, sequence, melt, or digest)	E		244-245
For SYBR Green I, Cq of the NTC	E		Supplementary Table S5, Spreadsheet "Fig 2"
Standard curves with slope and y-intercept	E		245-248
PCR efficiency calculated from slope	E		245-248
Confidence interval for PCR efficiency or standard error	D
r2 of standard curve	E		245-248
Linear dynamic range	E		248-249
Cq variation at lower limit	E		248
Confidence intervals throughout range	D
Evidence for limit of detection	E		245-249
If multiplex, efficiency and LOD of each assay.	E		N/A
DATA ANALYSIS
qPCR analysis program (source, version)	E		249-254
Cq method determination	E		251
Outlier identification and disposition	E		250-251
Results of NTCs	E		Supplementary Table S5, Spreadsheet "Fig 2"
Justification of number and choice of reference genes	E		250-251
Description of normalisation method	E		251-252
Number and concordance of biological replicates	D
Number and stage (RT or qPCR) of technical replicates	E		239
Repeatability (intra-assay variation)	E		249-250
Reproducibility (inter-assay variation, %CV)	D
Power analysis	D
Statistical methods for result significance	E		254
Software (source, version)	E		237, 254
Cq or raw data submission using RDML	D
Table S2. MIQE checklist for authors, reviewers and editors. All essential information (E) must be submitted with the manuscript. Desirable
information (D) should be submitted if available. If using primers obtained from RTPrimerDB, information on qPCR target, oligonucleotides,
protocols and validation is available from that source.
*: Assessing the absence of DNA using a no RT assay is essential when first extracting RNA. Once the sample has been validated as
RDNA-free, inclusion of a no-RT control is desirable, but no longer essential.
**: Disclosure of the probe sequence is highly desirable and strongly encouraged. However, since not all commercial pre-designed assay
vendors provide this information, it cannot be an essential requirement. Use of such assays is advised against.
